# Supplementary material for: Bioinformatics Analysis of Global Diversity in Meningococcal Vaccine Antigens over the Past 10 Years: Vaccine Efficacy Prognosis
Source: Med Sci (Basel). 2023 Dec 1;11(4):76. doi: 10.3390/medsci11040076 (PMC10744425; doi:10.3390/medsci11040076)
Supplement: Supplementary file 1 [file medsci-11-00076-s001.zip]

Archive with 9 entries (9 files):
- .DS_Store
- File PDF S1 the global tree of fHbp alleles.pdf
- File PDF S2 the tree of the insufficient data_group of fHbp peptides .pdf
- File PDF S3 the tree of the NHBA.pdf
- File XLSX S1 the prediction of 4CMenB reactivity of fHbp variants from insufficient data_group.xlsx
- File XLSX S2 combination of fHbp and NHBA variants in isolates genomes.xlsx
- File XLSX S3 the prediction of 4CMenB reactivity of NHBA variants from insufficient data_group.xlsx
- PDB file S1 crystal structures of different variants fHbp.pse
- Supplementary materials.pdf
